# Supplementary material for: Protected and un-protected urban wetlands have similar aquatic macroinvertebrate communities: A case study from the Cape Flats Sand Fynbos region of southern Africa
Source: PLoS One. 2020 May 29;15(5):e0233889. doi: 10.1371/journal.pone.0233889 (PMC7259692; doi:10.1371/journal.pone.0233889)
Supplement: S1 Appendix — (CSV) [file pone.0233889.s001.csv]

Treatment	Wetting	Day	Site	Paramecium	Collembola	Unknown	Hydracarina	Oligocheata	Bug	Amphipod	Philonthus	Cladoceran	Anostraca	Pseudochydorus	Unk Beetle	Chironomid	Copepod	Ostracod	Planaria
Protected	First	1	Krcw threeb.one.one	0	1	3	0	0	0	0	0	0	0	0	0	0	0	0	0
Protected	First	1	Krcw threeb.two.one	0	27	0	0	0	0	0	0	0	0	0	0	0	0	0	0
Protected	First	1	Krcw four.one.one	0	0	0	1	0	0	0	0	0	0	0	0	0	0	0	0
Protected	First	1	Krcw five.four.one	0	1	8	0	2	0	0	0	0	0	0	0	0	0	0	0
Protected	First	2	Krcw threeb.two.one	0	15	0	0	0	1	0	0	0	0	0	0	0	0	0	0
Protected	First	3	Krcw two.one.one	0	0	0	0	1	0	0	0	0	0	0	0	0	0	0	0
Protected	First	3	Krcw two.three.two	0	0	1	0	0	0	0	0	0	0	0	0	0	0	0	0
Protected	First	3	Krcw threea.one.one	0	1	0	0	0	0	0	0	0	0	0	0	0	0	0	0
Protected	First	3	Krcw threea.three.one	0	0	0	0	0	0	1	0	0	0	0	0	0	0	0	0
Protected	First	3	Krcw threeb.two.one	0	2	0	0	0	0	0	0	0	0	0	0	0	0	0	0
Protected	First	3	Krcw four.one.one	0	0	0	1	0	0	0	0	0	0	0	0	0	0	0	0
Protected	First	3	Krcw four.two.one	0	4	1	0	0	0	0	0	0	0	0	0	0	0	0	0
Protected	First	3	Krcw five.one.one	0	2	1	0	0	0	0	0	0	0	0	0	0	0	0	0
Protected	First	3	Krcw five.two.one	0	2	0	0	0	0	0	0	0	0	0	0	0	0	0	0
Protected	First	3	Krcw five.four.one	0	0	1	0	0	0	0	11	0	0	0	0	0	0	0	0
Protected	First	4	Krcw two.three.one	0	0	1	0	0	0	0	0	0	0	0	0	0	0	0	0
Protected	First	4	Krcw threeb.one.one	0	0	2	0	0	0	0	0	0	0	0	0	0	0	0	0
Protected	First	4	Krcw threeb.two.one	0	0	1	0	0	0	0	0	0	0	0	0	0	0	0	0
Protected	First	4	Krcw four.one.one	0	0	1	0	0	0	0	0	0	0	0	0	0	0	0	0
Protected	First	4	Krcw four.two.one	0	1	0	0	0	0	0	0	0	0	0	0	0	0	0	0
Protected	First	4	Krcw five.one.one	0	1	0	0	1	0	0	0	0	0	0	0	0	0	0	0
Protected	First	4	Krcw five.four.one	0	0	8	0	0	0	0	0	0	0	0	0	0	0	0	0
Protected	First	5	Krcw threea.one.one	0	1	0	0	0	0	0	0	0	0	0	0	0	0	0	0
Protected	First	5	Krcw threeb.two.one	0	1	1	0	0	0	0	0	0	0	0	0	0	0	0	0
Protected	First	5	Krcw four.two.one	0	0	2	1	0	0	0	0	2	0	0	0	0	0	0	0
Protected	First	5	Krcw five.one.one	0	2	0	0	0	0	0	0	0	0	0	0	0	0	0	0
Protected	First	6	Krcw threea.three.one	0	0	0	0	1	0	0	0	0	0	0	0	0	0	0	0
Protected	First	6	Krcw threeb.two.one	0	2	0	0	0	0	0	0	0	0	0	0	0	0	0	0
Protected	First	6	Krcw four.two.one	0	0	2	0	0	0	0	0	0	0	0	0	0	0	0	0
Protected	First	7	Krcw one.three.one	0	1	0	0	0	0	0	0	0	0	0	0	0	0	0	0
Protected	First	7	Krcw two.one.one	0	0	0	0	0	0	0	0	1	0	0	0	0	0	0	0
Protected	First	7	Krcw threeb.one.one	0	0	1	0	1	0	0	0	0	0	0	0	0	0	0	0
Protected	First	7	Krcw threeb.two.one	0	2	0	0	0	0	0	0	0	0	0	0	0	0	0	0
Protected	First	7	Krcw five.two.one	0	0	0	0	2	0	0	0	0	0	0	0	0	0	0	0
Protected	First	7	Krcw five.three.one	0	1	0	0	0	0	0	0	0	1	0	0	0	0	0	0
Protected	First	7	Krcw five.four.one	0	0	6	1	0	0	0	0	0	0	0	0	0	0	0	0
Protected	First	7	Krcw five.five.one	0	0	0	0	1	0	0	0	0	0	0	0	0	0	0	0
Protected	First	8	Krcw one.three.two	0	0	0	0	0	0	0	0	2	0	0	0	0	0	0	0
Protected	First	8	Krcw one.three.one	0	0	0	0	0	0	0	0	1	0	0	0	0	0	0	0
Protected	First	8	Krcw two.one.two	0	0	0	0	0	0	0	0	2	0	0	0	0	0	0	0
Protected	First	8	Krcw five.five.one	0	0	0	0	0	0	0	0	0	0	1	0	0	0	0	0
Protected	First	9	Krcw one.one.one	0	0	0	0	0	0	0	0	1	0	0	0	0	0	0	0
Protected	First	9	Krcw one.three.one	0	0	0	0	0	0	0	0	1	0	0	0	0	0	0	0
Protected	First	9	Krcw two.three.one	0	0	0	0	0	0	0	0	0	2	0	0	0	0	0	0
Protected	First	9	Krcw two.two.two	0	0	0	1	0	0	0	0	0	0	0	0	0	0	0	0
Protected	First	9	Krcw threea.one.one	0	0	0	1	0	0	0	0	0	1	0	0	0	0	0	0
Protected	First	9	Krcw threeb.one.one	0	1	0	0	0	0	0	0	0	0	0	0	0	0	0	0
Protected	First	9	Krcw four.one.one	0	0	0	0	0	0	0	0	6	0	0	0	0	0	0	0
Protected	First	9	Krcw five.three.two	0	0	0	1	0	0	0	0	0	0	0	0	0	0	0	0
Protected	First	9	Krcw five.four.one	0	2	1	1	0	0	0	0	0	0	0	0	0	0	0	0
Protected	First	10	Krcw threea.one.one	0	0	0	2	0	0	0	0	0	0	0	0	0	0	0	0
Protected	First	10	Krcw five.two.one	0	0	1	0	0	0	0	0	0	0	0	0	0	0	0	0
Protected	First	11	Krcw five.four.one	0	4	0	0	0	0	0	0	0	0	0	0	0	0	0	0
Protected	First	15	Krcw one.two.two	0	0	0	0	0	0	0	0	1	0	0	0	0	0	0	0
Protected	First	17	Krcw three.three.one	0	0	0	0	0	0	0	0	0	0	0	1	0	0	0	0
Protected	First	19	Krcw two.two.one	0	0	1	0	0	0	0	0	0	0	0	0	0	0	0	0
Protected	First	21	Krcw.one.two.one	0	1	0	0	0	0	0	0	0	0	0	0	0	0	0	0
Protected	First	21	Krcw threea.three.one	0	0	0	1	0	0	0	0	0	0	0	0	0	0	0	0
Protected	First	21	Krcw five.four.one	0	2	0	0	0	0	0	0	0	0	0	0	0	0	0	0
Protected	First	25	Krcw two.one.one	0	0	1	0	1	0	0	0	0	0	0	0	0	0	0	0
Unprotected	First	1	Ott one.one.one	0	18	0	1	0	0	0	0	0	0	0	0	0	0	0	0
Unprotected	First	1	Ott one.three.one	0	2	0	0	0	0	0	0	0	0	0	0	0	0	0	0
Unprotected	First	1	Ott two.two.two	0	0	0	4	0	0	0	0	0	0	0	0	0	0	0	0
Unprotected	First	1	Ott two.three.one	0	1	0	2	0	0	0	0	0	0	0	0	0	0	0	0
Unprotected	First	1	Ott two.three.two	0	1	0	0	0	0	0	1	0	0	0	0	0	0	0	0
Unprotected	First	1	Ott five.one.one	0	59	0	1	0	0	0	0	0	0	0	0	0	0	0	0
Unprotected	First	1	Ott five.one.two	0	4	0	4	0	0	0	0	0	0	0	0	0	0	0	0
Unprotected	First	1	Ott five.two.one	0	5	0	1	0	0	0	0	0	0	0	0	0	0	0	0
Unprotected	First	1	Ott five.three.one	0	12	0	4	0	0	0	0	0	0	0	0	0	0	0	0
Unprotected	First	2	Ott one.one.one	0	10	2	0	0	0	0	0	0	0	0	0	0	0	0	0
Unprotected	First	2	Ott one.two.one	0	0	0	1	0	0	0	0	0	0	0	0	0	0	0	0
Unprotected	First	2	Ott two.one.one	0	1	0	1	0	0	0	0	0	0	0	0	0	0	0	0
Unprotected	First	2	Ott two.one.two	0	1	0	1	0	0	0	0	0	0	0	0	0	0	0	0
Unprotected	First	2	Ott two.three.one	0	2	0	1	1	0	0	0	0	0	0	0	0	0	0	0
Unprotected	First	2	Ott three.one.one	0	1	0	0	0	0	0	0	0	0	0	0	0	0	0	0
Unprotected	First	2	Ott four.three.one	0	1	1	1	0	0	0	0	0	0	0	0	0	0	0	0
Unprotected	First	2	Ott five.one.one	0	29	0	9	0	0	0	0	0	0	0	0	0	0	0	0
Unprotected	First	2	Ott five.two.one	0	15	0	5	0	0	0	0	0	0	0	0	0	0	0	0
Unprotected	First	2	Ott five.three.one	0	11	0	3	0	0	0	0	0	0	0	0	0	0	0	0
Unprotected	First	2	Ott five.three.two	0	1	0	0	0	0	0	0	0	0	0	0	0	0	0	0
Unprotected	First	3	Ott one.one.one	0	6	0	1	0	0	0	0	0	0	0	0	0	0	0	0
Unprotected	First	3	Ott one.one.two	0	2	0	0	0	0	0	0	0	0	0	0	0	0	0	0
Unprotected	First	3	Ott one.three.one	0	0	0	2	0	0	0	0	0	0	0	0	0	0	0	0
Unprotected	First	3	Ott one.three.two	0	0	0	3	0	0	0	0	0	0	0	0	0	0	0	0
Unprotected	First	3	Ott two.one.one	0	1	0	0	0	0	0	0	0	0	0	0	0	0	0	0
Unprotected	First	3	Ott two.one.two	0	1	0	0	0	0	0	0	0	0	0	0	0	0	0	0
Unprotected	First	3	Ott two.two.one	0	0	0	1	0	0	0	0	0	0	0	0	0	0	0	0
Unprotected	First	3	Ott two.two.two	0	1	0	1	0	0	0	0	0	0	0	0	0	0	0	0
Unprotected	First	3	Ott two.three.one	0	0	0	4	0	0	0	0	0	0	0	0	0	0	0	0
Unprotected	First	3	Ott three.one.one	0	1	0	0	0	0	0	0	0	0	0	0	0	0	0	0
Unprotected	First	3	Ott three.one.two	0	2	0	0	0	0	0	0	0	0	0	0	0	0	0	0
Unprotected	First	3	Ott three.three.two	0	1	0	0	0	0	0	0	0	0	0	0	0	0	0	0
Unprotected	First	3	Ott four.three.one	0	1	0	1	0	0	0	0	0	0	0	0	0	0	0	0
Unprotected	First	3	Ott five.one.one	0	12	0	14	0	0	0	0	0	0	0	0	0	0	0	0
Unprotected	First	3	Ott five.one.two	0	5	0	3	0	0	0	0	0	0	0	0	0	0	0	0
Unprotected	First	3	Ott five.two.one	0	6	0	1	0	0	0	0	0	0	0	0	0	0	0	0
Unprotected	First	3	Ott five.three.one	0	11	0	2	0	0	0	0	0	0	0	0	0	0	0	0
Unprotected	First	4	Ott one.one.one	0	8	0	0	0	0	0	2	0	0	0	0	0	0	0	0
Unprotected	First	4	Ott one.one.two	0	2	0	1	0	0	0	0	0	0	0	0	0	0	0	0
Unprotected	First	4	Ott one.two.one	0	1	0	0	0	0	0	0	0	0	0	0	0	0	0	0
Unprotected	First	4	Ott one.two.two	0	0	0	1	0	0	0	0	0	0	0	0	0	0	0	0
Unprotected	First	4	Ott two.one.one	0	3	0	1	0	0	0	0	0	0	0	0	0	0	0	0
Unprotected	First	4	Ott two.two.two	0	1	0	4	0	0	0	0	0	0	0	0	0	0	0	0
Unprotected	First	4	Ott two.three.two	0	1	0	1	0	0	0	0	0	0	0	0	0	0	0	0
Unprotected	First	4	Ott three.one.two	0	1	0	0	0	0	0	0	0	0	0	0	0	0	0	0
Unprotected	First	4	Ott five.one.one	0	6	0	1	0	0	0	0	0	0	0	0	0	0	0	0
Unprotected	First	4	Ott five.one.two	0	2	0	1	0	0	0	0	0	0	0	0	0	0	0	0
Unprotected	First	4	Ott five.two.one	0	6	0	2	0	0	0	0	0	0	0	0	0	0	0	0
Unprotected	First	4	Ott five.three.one	0	6	0	1	0	0	0	0	0	0	0	0	0	0	0	0
Unprotected	First	4	Ott five.three.two	0	0	1	1	0	0	0	0	0	0	0	0	0	0	0	0
Unprotected	First	5	Ott one.one.one	0	9	0	0	0	0	0	0	0	0	0	0	0	0	0	0
Unprotected	First	5	Ott one.one.two	0	4	0	0	0	0	0	4	0	0	0	0	0	0	0	0
Unprotected	First	5	Ott one.two.one	0	0	0	1	0	0	0	0	0	0	0	0	0	0	0	0
Unprotected	First	5	Ott one.three.one	0	3	0	2	0	0	0	0	0	0	0	0	0	0	0	0
Unprotected	First	5	Ott one.three.two	0	0	0	1	0	0	0	0	0	0	0	0	0	0	0	0
Unprotected	First	5	Ott two.three.one	0	1	0	2	0	0	0	4	0	0	0	0	0	0	0	0
Unprotected	First	5	Ott two.three.two	0	1	0	1	0	0	0	2	0	0	0	0	0	0	0	0
Unprotected	First	5	Ott three.one.two	0	1	0	0	0	0	0	0	0	0	0	0	0	0	0	0
Unprotected	First	5	Ott five.one.one	0	3	0	3	0	0	0	0	0	0	0	0	0	0	0	0
Unprotected	First	5	Ott five.two.two	0	4	0	1	0	0	0	0	0	0	0	0	0	0	0	0
Unprotected	First	5	Ott five.three.one	0	0	0	3	0	0	0	0	0	0	0	0	0	0	0	0
Unprotected	First	5	Ott five.three.two	0	1	0	0	0	0	0	0	0	0	0	0	0	0	0	0
Unprotected	First	6	Ott one.one.one	0	2	0	2	0	0	0	0	0	0	0	0	0	0	0	0
Unprotected	First	6	Ott one.two.one	0	0	0	1	0	0	0	0	0	0	0	0	0	0	0	0
Unprotected	First	6	Ott one.two.two	0	0	0	0	0	0	0	4	0	0	0	0	5	0	0	0
Unprotected	First	6	Ott one.three.one	0	0	0	0	0	0	0	0	0	0	0	0	1	0	0	0
Unprotected	First	6	Ott one.three.two	0	1	0	0	0	0	0	0	0	0	0	0	0	0	0	0
Unprotected	First	6	Ott three.two.two	0	0	0	0	0	0	0	0	0	0	0	0	0	0	0	0
Unprotected	First	6	Ott three.three.one	0	0	0	1	0	0	0	0	0	0	0	0	0	0	0	0
Unprotected	First	6	Ott three.three.two	0	0	0	0	1	0	0	0	0	0	0	0	0	0	0	0
Unprotected	First	6	Ott four.two.one	0	0	0	2	0	0	0	0	0	0	0	1	0	0	0	0
Unprotected	First	6	Ott five.one.one	0	14	0	1	0	0	0	0	0	0	0	0	1	0	0	0
Unprotected	First	6	Ott five.one.two	0	1	0	0	0	0	0	0	0	0	0	0	0	0	0	0
Unprotected	First	6	Ott five.two.one	0	3	0	0	0	0	0	0	0	0	0	0	0	0	0	0
Unprotected	First	7	Ott one.one.one	0	4	0	0	0	0	0	0	0	0	0	0	0	0	0	0
Unprotected	First	7	Ott one.one.two	0	0	1	1	0	0	0	5	0	0	0	0	0	0	0	0
Unprotected	First	7	Ott one.two.one	0	0	0	1	0	0	0	0	0	0	0	0	0	0	0	0
Unprotected	First	7	Ott one.three.one	0	2	0	0	0	0	0	0	0	0	0	0	0	0	0	0
Unprotected	First	7	Ott one.three.two	0	0	0	1	0	0	0	0	0	0	0	0	0	0	0	0
Unprotected	First	7	Ott two.one.one	0	0	0	0	1	0	0	0	0	0	0	0	0	0	0	0
Unprotected	First	7	Ott five.one.one	0	10	0	44	0	0	0	0	0	0	0	0	0	0	0	0
Unprotected	First	7	Ott five.two.one	0	4	0	1	1	0	0	0	0	0	0	0	0	0	0	0
Unprotected	First	7	Ott five.three.one	0	5	0	3	0	0	0	0	0	0	0	0	0	0	0	0
Unprotected	First	8	Ott one.one.one	0	6	0	0	0	0	0	0	0	0	0	0	0	0	0	0
Unprotected	First	8	Ott one.one.two	0	1	1	0	0	0	0	2	0	0	0	0	0	0	0	0
Unprotected	First	8	Ott one.three.one	0	1	0	0	0	0	0	0	0	0	0	0	0	0	0	0
Unprotected	First	8	Ott one.three.two	0	0	0	0	0	0	0	0	3	0	0	0	1	4	0	0
Unprotected	First	8	Ott three.three.one	0	0	0	0	0	0	0	0	0	0	0	0	0	1	0	0
Unprotected	First	8	Ott three.three.two	0	1	0	0	0	0	0	0	0	0	0	0	0	0	0	0
Unprotected	First	8	Ott four.one.one	0	0	0	1	0	0	0	0	0	0	0	0	0	0	0	0
Unprotected	First	8	Ott four.two.one	0	0	0	0	0	0	0	0	1	0	0	0	0	0	0	0
Unprotected	First	8	Ott five.one.one	0	1	0	1	0	0	0	0	0	0	0	0	0	0	0	0
Unprotected	First	8	Ott five.one.two	0	1	0	0	0	0	0	0	0	0	0	0	0	0	0	0
Unprotected	First	8	Ott five.two.one	0	4	0	0	0	0	0	0	0	0	0	0	0	0	0	0
Unprotected	First	9	Ott one.one.one	0	2	0	0	0	0	0	0	0	0	0	0	0	0	0	0
Unprotected	First	9	Ott one.one.two	0	0	0	0	0	0	0	3	0	0	0	0	0	0	0	0
Unprotected	First	9	Ott one.three.one	0	0	0	2	0	0	0	0	0	0	0	0	0	0	0	0
Unprotected	First	9	Ott one.three.two	0	0	0	0	0	0	0	0	0	0	0	0	0	1	0	0
Unprotected	First	9	Ott two.two.two	0	0	0	0	0	0	0	0	0	0	0	0	1	0	0	0
Unprotected	First	9	Ott three.three.two	0	1	0	0	0	0	0	0	0	0	0	0	0	0	0	0
Unprotected	First	9	Ott four.two.one	0	0	0	1	0	0	0	0	0	0	0	0	0	0	0	0
Unprotected	First	9	Ott five.one.one	0	9	0	9	1	0	0	0	0	0	0	0	0	0	0	0
Unprotected	First	9	Ott five.one.two	0	0	0	1	0	0	0	0	0	0	0	0	0	0	0	0
Unprotected	First	9	Ott five.two.one	0	1	0	0	0	0	0	0	0	0	0	0	0	0	0	0
Unprotected	First	9	Ott five.three.one	0	4	0	2	0	0	0	0	0	0	0	0	0	0	0	0
Unprotected	First	10	Ott one.one.one	0	1	0	0	0	0	0	0	0	0	0	0	0	0	0	0
Unprotected	First	10	Ott one.one.two	0	0	0	0	0	0	0	1	0	0	0	0	0	1	0	0
Unprotected	First	10	Ott one.three.one	0	1	0	0	0	0	0	0	0	0	0	0	0	0	0	0
Unprotected	First	10	Ott one.three.two	0	0	0	0	0	0	0	0	0	0	0	0	0	1	0	0
Unprotected	First	10	Ott five.two.one	0	2	0	0	0	0	0	0	0	0	0	0	0	0	0	0
Unprotected	First	11	Ott one.one.one	0	4	0	1	0	0	0	0	0	0	0	0	0	0	0	0
Unprotected	First	11	Ott two.one.one	0	1	0	0	0	0	0	0	0	0	0	0	0	0	0	0
Unprotected	First	11	Ott five.two.one	0	2	0	0	0	0	0	0	0	0	0	0	0	0	0	0
Unprotected	First	11	Ott five.three.one	0	1	0	0	0	0	0	0	0	0	0	0	0	0	0	0
Unprotected	First	11	Ott five.three.two	0	1	0	0	0	0	0	0	0	0	0	0	0	0	0	0
Unprotected	First	12	Ott one.one.one	0	3	0	1	0	0	0	0	0	0	0	0	0	0	0	0
Unprotected	First	12	Ott one.three.one	0	0	0	1	0	0	0	0	0	0	0	0	0	0	0	0
Unprotected	First	12	Ott two.two.two	0	1	0	0	0	0	0	0	0	0	0	0	0	0	0	0
Unprotected	First	12	Ott two.three.two	0	0	0	0	1	0	0	0	0	0	0	0	0	0	0	0
Unprotected	First	12	Ott five.one.two	0	1	0	0	0	0	0	0	0	0	0	0	0	0	0	0
Unprotected	First	13	Ott one.one.one	0	4	0	0	0	0	0	0	0	0	0	0	0	0	0	0
Unprotected	First	13	Ott five.two.one	0	2	0	0	0	0	0	0	0	0	0	0	0	0	0	0
Unprotected	First	15	Ott one.one.one	0	2	0	0	0	0	0	0	0	0	0	0	0	0	0	0
Unprotected	First	15	Ott five.one.one	0	1	0	0	0	0	0	0	0	0	0	0	0	0	0	0
Unprotected	First	15	Ott five.two.one	0	1	0	0	0	0	0	0	0	0	0	0	0	0	0	0
Unprotected	First	21	Ott one.one.one	0	3	0	0	0	0	0	0	0	0	0	0	0	0	0	0
Unprotected	First	21	Ott two.one.two	0	1	0	0	0	0	0	0	0	0	0	0	0	0	0	0
Unprotected	First	23	Ott three.one.two	0	1	1	0	0	0	0	0	0	0	0	0	0	0	0	0
Protected	Second	3	Krcw two.three.two	0	1	0	0	0	0	0	0	0	0	0	0	0	0	0	0
Protected	Second	4	Krcw two.one.one	53	0	0	0	0	0	0	0	0	0	0	0	0	0	0	0
Protected	Second	4	Krcw two.three.one	8	0	0	0	0	0	0	0	0	0	0	0	0	0	0	0
Protected	Second	4	Krcw two.three.two	2	0	0	0	0	0	0	0	0	0	0	0	0	0	0	0
Protected	Second	4	Krcw two.two.two	3	0	0	0	0	0	0	0	0	0	0	0	0	0	0	0
Protected	Second	4	Krcw threeb.two.one	10	0	0	0	0	0	0	0	0	0	0	0	0	0	0	0
Protected	Second	4	Krcw four.two.one	0	1	0	0	0	0	0	0	0	0	0	0	0	0	0	0
Protected	Second	5	Krcw one.one.one	1	0	0	0	0	0	0	0	0	0	0	0	0	0	0	0
Protected	Second	6	Krcw two.one.one	600	0	0	0	0	0	0	0	0	0	0	0	0	0	0	0
Protected	Second	6	Krcw four.one.one	2	0	0	0	0	0	0	0	0	0	0	0	0	0	0	0
Protected	Second	6	Krcw five.two.one	1	0	0	0	0	0	0	0	0	0	0	0	0	0	0	0
Protected	Second	6	Krcw five.four.one	1	0	0	0	0	0	0	0	0	0	0	0	0	0	0	0
Protected	Second	7	Krcw two.one.one	30	0	0	0	0	0	0	0	1	0	0	0	0	0	0	0
Protected	Second	7	Krcw two.one.two	2	0	0	0	0	0	0	0	0	0	0	0	0	0	0	0
Protected	Second	7	Krcw two.two.two	16	0	0	0	0	0	0	0	0	0	0	0	0	0	0	0
Protected	Second	7	Krcw five.two.one	4	0	0	0	0	0	0	0	0	0	0	0	0	0	0	0
Protected	Second	7	Krcw five.three.one	3	0	0	0	0	0	0	0	0	0	0	0	0	0	0	0
Protected	Second	7	Krcw five.three.two	3	0	0	0	0	0	0	0	0	0	0	0	0	0	0	0
Protected	Second	7	Krcw five.four.one	500	0	0	0	0	0	0	0	0	0	0	0	0	0	0	0
Protected	Second	8	Krcw one.three.two	10	0	0	0	0	0	0	0	0	0	0	0	0	0	0	0
Protected	Second	8	Krcw one.two.one	5	0	0	0	0	0	0	0	0	0	0	0	0	0	0	0
Protected	Second	8	Krcw two.one.one	30	0	0	0	0	0	0	0	2	0	0	0	0	0	0	0
Protected	Second	8	Krcw two.two.two	5	0	0	0	0	0	0	0	0	0	0	0	0	0	0	0
Protected	Second	8	Krcw five.two.one	2	0	0	0	0	0	0	0	0	0	0	0	0	0	0	0
Protected	Second	8	Krcw five.three.two	30	0	0	0	0	0	0	0	0	0	0	0	0	0	0	0
Protected	Second	8	Krcw five.four.one	60	0	0	0	0	0	0	0	0	0	0	0	0	0	0	0
Protected	Second	9	Krcw two.one.one	2	0	0	0	0	0	0	0	0	0	0	0	0	0	0	0
Protected	Second	9	Krcw two.two.two	2	0	0	0	0	0	0	0	0	0	0	0	0	0	0	0
Protected	Second	9	Krcw five.two.one	4	0	0	0	0	0	0	0	0	0	0	0	0	0	0	0
Protected	Second	9	Krcw five.three.two	10	0	0	0	0	0	0	0	0	0	0	0	0	0	0	0
Protected	Second	9	Krcw five.four.one	30	0	0	0	0	0	0	0	0	0	0	0	0	0	0	0
Protected	Second	10	Krcw two.three.two	1	0	0	0	0	0	0	0	0	0	0	0	0	0	0	0
Protected	Second	10	Krcw threeb.one.one	15	0	0	0	0	0	0	0	0	0	0	0	0	0	0	0
Protected	Second	10	Krcw five.three.two	5	0	0	0	0	0	0	0	0	0	0	0	0	0	0	0
Protected	Second	10	Krcw five.four.one	10	0	0	0	0	0	0	0	0	0	0	0	0	0	0	0
Protected	Second	11	Krcw threeb.one.one	70	0	0	0	0	0	0	0	0	0	0	0	0	0	0	0
Protected	Second	11	Krcw four.two.one	2	0	0	0	0	0	0	0	0	0	0	0	0	0	0	0
Protected	Second	11	Krcw five.two.one	8	0	0	0	0	0	0	0	0	0	0	0	0	0	0	0
Protected	Second	11	Krcw five.three.two	2	0	0	0	0	0	0	0	0	0	0	0	0	0	0	0
Protected	Second	12	Krcw one.one.two	2	0	0	0	0	0	0	0	0	0	0	0	0	0	0	0
Protected	Second	12	Krcw five.one.one	2	0	0	0	0	0	0	0	0	0	0	0	0	0	0	0
Protected	Second	12	Krcw five.two.one	15	0	0	0	0	0	0	0	0	0	0	0	0	0	0	0
Protected	Second	12	Krcw five.three.one	13	0	0	0	0	0	0	0	0	0	0	0	0	0	0	0
Protected	Second	12	Krcw five.four.one	3	0	0	0	0	0	0	0	0	0	0	0	0	0	0	0
Protected	Second	13	Krcw five.two.one	5	0	0	0	0	0	0	0	0	0	0	0	0	0	0	0
Protected	Second	14	Krcw two.one.one	0	0	0	0	0	0	0	0	1	0	0	0	0	0	0	0
Protected	Second	14	Krcw two.three.one	0	0	0	0	0	0	0	0	1	0	0	0	0	0	0	0
Protected	Second	14	Krcw five.two.one	22	0	0	0	0	0	0	0	0	0	0	0	0	0	0	0
Protected	Second	14	Krcw five.three.one	3	0	0	0	0	0	0	0	0	0	0	0	0	0	0	0
Protected	Second	14	Krcw five.three.two	0	0	0	0	0	0	0	0	1	0	0	0	0	0	0	0
Protected	Second	15	Krcw five.two.one	4	0	0	0	0	0	0	0	0	0	0	0	0	0	0	0
Protected	Second	15	Krcw five.three.two	5	0	0	0	0	0	0	0	0	0	0	0	0	0	0	0
Protected	Second	15	Krcw five.five.one	2	0	0	0	0	0	0	0	0	0	0	0	0	0	0	0
Protected	Second	16	Krcw threeb.one.one	6	0	0	0	0	0	0	0	0	0	0	0	0	0	0	0
Protected	Second	16	Krcw four.two.one	5	0	0	0	0	0	0	0	0	0	0	0	0	0	0	0
Protected	Second	16	Krcw five.three.one	8	0	0	0	0	0	0	0	0	0	0	0	0	0	0	0
Protected	Second	16	Krcw five.three.two	30	0	0	0	0	0	0	0	0	0	0	0	0	0	0	0
Protected	Second	18	Krcw one.two.one	0	0	0	0	0	0	0	0	0	0	0	0	0	0	1	0
Protected	Second	18	Krcw tow.three.two	2	0	0	0	0	0	0	0	0	0	0	0	0	0	0	0
Protected	Second	18	Krcw threea.two.one	0	0	0	0	0	0	0	0	0	0	0	0	0	0	0	1
Protected	Second	18	Krcw threeb.one.one	1	0	0	0	0	0	0	0	0	0	0	0	0	0	1	0
Protected	Second	18	Krcw five.one.one	0	0	0	0	0	0	0	0	0	0	0	0	0	0	3	0
Protected	Second	18	Krcw five.two.one	8	0	0	0	0	0	0	0	0	0	0	0	0	0	0	0
Protected	Second	18	Krcw five.three.one	2	0	0	0	0	0	0	0	0	0	0	0	0	0	0	0
Protected	Second	18	Krcw five.three.two	50	0	0	0	0	0	0	0	0	0	0	0	0	0	1	0
Protected	Second	20	Krcw one.one.one	0	0	0	0	0	0	0	0	0	0	0	0	0	0	1	0
Protected	Second	20	Krcw two.one.one	0	0	0	0	0	0	0	0	0	0	0	0	0	0	1	0
Protected	Second	20	Krcw two.three.two	3	0	0	0	0	0	0	0	0	0	0	0	0	0	0	0
Protected	Second	20	Krcw two.two.one	0	0	0	0	0	0	0	0	1	0	0	0	0	0	0	0
Protected	Second	20	Krcw threea.two.one	0	0	0	0	0	0	0	0	1	0	0	0	0	0	0	0
Protected	Second	20	Krcw threea.three.one	0	0	0	0	0	0	0	0	1	0	0	0	0	0	0	0
Protected	Second	20	Krcw five.two.one	0	0	0	0	0	0	0	0	1	0	0	0	0	0	0	0
Protected	Second	20	Krcw five.three.one	7	0	0	0	0	0	0	0	0	0	0	0	0	0	0	0
Protected	Second	22	Krcw two.one.one	0	0	0	0	0	0	0	0	1	0	1	0	0	0	0	0
Protected	Second	22	Krcw two.three.two	0	0	0	0	0	0	0	0	0	0	1	0	0	0	1	0
Protected	Second	22	Krcw five.one.one	3	0	0	0	0	0	0	0	0	0	0	0	0	0	0	0
Protected	Second	22	Krcw five.two.one	0	0	0	0	0	0	0	0	1	0	0	0	0	0	0	0
Protected	Second	22	Krcw five.three.one	3	0	0	0	0	0	0	0	0	0	0	0	0	0	0	0
Protected	Second	22	Krcw five.three.two	0	0	0	0	0	0	0	0	1	0	0	0	0	0	0	0
Protected	Second	22	Krcw five.four.one	0	0	0	0	0	0	0	0	1	0	0	0	0	0	0	0
Protected	Second	24	Krcw two.one.two	0	0	0	0	0	0	0	0	1	0	0	0	0	0	0	0
Protected	Second	24	Krcw two.two.one	0	0	0	0	0	0	0	0	1	0	0	0	0	0	0	0
Protected	Second	26	Krcw two.two.one	0	0	0	0	0	0	0	0	0	0	0	0	0	1	2	0
Protected	Second	26	Krcw five.two.one	0	0	0	0	0	0	0	0	0	0	0	0	0	0	1	0
Protected	Second	28	Krcw two.two.one	0	0	0	0	0	0	0	0	0	0	2	0	0	2	1	2
Protected	Second	28	Krcw threeb.one.one	0	0	0	0	0	0	0	0	1	0	0	0	0	0	0	0
Protected	Second	28	Krcw four.one.one	0	1	0	0	0	0	0	0	0	0	0	0	0	0	0	0
Protected	Second	28	Krcw five.three.two	0	0	0	0	0	0	0	0	0	0	0	0	0	0	1	0
Protected	Second	28	Krcw five.four.one	0	0	0	0	0	0	0	0	0	0	0	0	0	0	1	0
Protected	Second	30	Krcw one.one.one	0	0	0	0	0	0	0	0	0	0	0	0	0	0	0	1
Protected	Second	30	Krcw two.one.one	0	0	0	0	0	0	0	0	1	0	0	0	0	0	0	0
Protected	Second	30	Krcw two.two.one	0	0	0	0	0	0	0	0	0	0	0	0	0	2	3	0
Protected	Second	30	Krcw threeb.one.one	0	0	0	0	0	0	0	0	1	0	0	0	0	0	0	0
Protected	Second	30	Krcw five.three.two	10	0	0	0	0	0	0	0	0	0	0	0	0	0	0	0
Protected	Second	30	Krcw five.four.one	1	0	0	0	0	0	0	0	0	0	0	0	0	0	0	0
Protected	Second	32	Krcw one.three.two	0	0	0	0	0	0	0	0	0	0	0	0	0	0	1	0
Protected	Second	32	Krcw two.two.one	0	0	0	0	0	0	0	0	0	0	0	0	0	0	1	0
Protected	Second	34	Krcw two.one.one	0	0	0	0	0	0	0	0	0	0	0	0	0	0	3	0
Protected	Second	34	Krcw two.two.two	0	0	0	0	0	0	0	0	0	0	0	0	0	0	1	0
Protected	Second	34	Krcw five.four.one	0	0	0	0	0	0	0	0	0	0	0	0	0	0	1	0
Unprotected	Second	2	Ott one.one.one	0	2	0	0	0	0	0	0	0	0	0	0	0	0	0	0
Unprotected	Second	2	Ott five.one.two	0	2	0	0	0	0	0	0	0	0	0	0	0	0	0	0
Unprotected	Second	3	Ott one.two.two	0	1	0	0	0	0	0	0	0	0	0	0	0	0	0	0
Unprotected	Second	3	Ott one.three.one	0	4	0	0	0	0	0	0	0	0	0	0	0	0	0	0
Unprotected	Second	3	Ott five.two.one	0	1	0	0	0	0	0	0	0	0	0	0	0	0	0	0
Unprotected	Second	4	Ott one.one.one	0	1	0	0	0	0	0	0	0	0	0	0	0	0	0	0
Unprotected	Second	4	Ott one.one.two	1	0	0	0	0	0	0	0	0	0	0	0	0	0	0	0
Unprotected	Second	4	Ott one.two.one	18	0	0	0	0	0	0	0	0	0	0	0	0	0	0	0
Unprotected	Second	4	Ott one.three.one	3	0	0	0	0	0	0	0	0	0	0	0	0	0	0	0
Unprotected	Second	4	Ott five.two.two	100	0	0	0	0	0	0	0	0	0	0	0	0	0	0	0
Unprotected	Second	4	Ott five.three.two	1	0	0	0	0	0	0	0	0	0	0	0	0	0	0	0
Unprotected	Second	5	Ott one.two.one	44	0	0	0	0	0	0	0	0	0	0	0	0	0	0	0
Unprotected	Second	5	Ott one.two.two	7	0	0	0	0	0	0	0	0	0	0	0	0	0	0	0
Unprotected	Second	5	Ott four.two.one	0	1	0	0	0	0	0	0	0	0	0	0	0	0	0	0
Unprotected	Second	5	Ott five.two.two	130	0	0	0	0	0	0	0	0	0	0	0	0	0	0	0
Unprotected	Second	5	Ott five.three.two	4	0	0	0	0	0	0	0	0	0	0	0	0	0	0	0
Unprotected	Second	6	Ott one.one.two	34	0	0	0	0	0	0	0	0	0	0	0	0	0	0	0
Unprotected	Second	6	Ott one.two.one	31	0	0	0	0	0	0	0	0	0	0	0	0	0	0	0
Unprotected	Second	6	Ott one.two.two	34	0	0	0	0	0	0	0	0	0	0	0	0	0	0	0
Unprotected	Second	6	Ott one.three.one	13	0	0	0	0	0	0	0	0	0	0	0	0	0	0	0
Unprotected	Second	6	Ott two.one.two	6	0	0	0	0	0	0	0	0	0	0	0	0	0	0	0
Unprotected	Second	6	Ott three.three.one	10	0	0	0	0	0	0	0	0	0	0	0	0	0	0	0
Unprotected	Second	6	Ott five.two.two	270	0	0	0	0	0	0	0	0	0	0	0	0	0	0	0
Unprotected	Second	7	Ott one.one.one	4	0	0	0	0	0	0	0	0	0	0	0	0	0	0	0
Unprotected	Second	7	Ott one.one.two	24	0	0	0	0	0	0	0	0	0	0	0	0	0	0	0
Unprotected	Second	7	Ott one.two.one	26	0	0	0	0	0	0	0	0	0	0	0	0	0	0	0
Unprotected	Second	7	Ott one.two.two	20	0	0	0	0	0	0	0	0	0	0	0	0	0	0	0
Unprotected	Second	7	Ott one.three.one	13	0	0	0	0	0	0	0	0	0	0	0	0	0	0	0
Unprotected	Second	7	Ott two.one.one	2	0	0	0	0	0	0	0	0	0	0	0	0	0	0	0
Unprotected	Second	7	Ott three.one.one	2	0	0	0	0	0	0	0	0	0	0	0	0	0	0	0
Unprotected	Second	7	Ott three.one.two	3	0	0	0	0	0	0	0	0	0	0	0	0	0	0	0
Unprotected	Second	7	Ott three.three.one	5	0	0	0	0	0	0	0	0	0	0	0	0	0	0	0
Unprotected	Second	7	Ott five.two.two	90	0	0	0	0	0	0	0	0	0	0	0	0	0	0	0
Unprotected	Second	7	Ott five.three.one	3	0	0	0	0	0	0	0	0	0	0	0	0	0	0	0
Unprotected	Second	8	Ott one.one.one	8	0	0	0	0	0	0	0	0	0	0	0	0	0	0	0
Unprotected	Second	8	Ott one.one.two	56	0	0	0	0	0	0	0	0	0	0	0	0	0	0	0
Unprotected	Second	8	Ott one.two.one	33	0	0	0	0	0	0	0	0	0	0	0	0	0	0	0
Unprotected	Second	8	Ott one.two.two	14	0	0	0	0	0	0	0	0	0	0	0	0	0	0	0
Unprotected	Second	8	Ott one.three.one	11	0	0	0	0	0	0	0	0	0	0	0	0	0	0	0
Unprotected	Second	8	Ott one.three.two	3	0	0	0	0	0	0	0	0	0	0	0	0	0	0	0
Unprotected	Second	8	Ott two.two.two	0	1	0	0	0	0	0	0	0	0	0	0	0	0	0	0
Unprotected	Second	8	Ott two.three.one	2	0	0	0	0	0	0	0	0	0	0	0	0	0	0	0
Unprotected	Second	8	Ott three.one.one	1	0	0	0	0	0	0	0	0	0	0	0	0	0	0	0
Unprotected	Second	8	Ott four.three.one	5	0	0	0	0	0	0	0	0	0	0	0	0	0	0	0
Unprotected	Second	8	Ott five.one.one	0	2	0	0	0	0	0	0	0	0	0	0	0	0	0	0
Unprotected	Second	8	Ott five.two.two	30	0	0	0	0	0	0	0	0	0	0	0	0	0	0	0
Unprotected	Second	8	Ott five.three.one	10	0	0	0	0	0	0	0	0	0	0	0	0	0	0	0
Unprotected	Second	9	Ott one.one.two	48	0	0	0	0	0	0	0	0	0	0	0	0	0	0	0
Unprotected	Second	9	Ott one.two.one	26	0	0	0	0	0	0	0	0	0	0	0	0	0	0	0
Unprotected	Second	9	Ott one.two.two	8	0	0	0	0	0	0	0	0	0	0	0	0	0	0	0
Unprotected	Second	9	Ott one.three.one	20	0	0	0	0	0	0	0	0	0	0	0	0	0	0	0
Unprotected	Second	9	Ott one.three.two	4	0	0	0	0	0	0	0	0	0	0	0	0	0	0	0
Unprotected	Second	9	Ott three.two.one	3	0	0	0	0	0	0	0	0	0	0	0	0	0	0	0
Unprotected	Second	9	Ott three.three.two	2	0	0	0	0	0	0	0	0	0	0	0	0	0	0	0
Unprotected	Second	9	Ott five.one.two	0	3	0	0	0	0	0	0	0	0	0	0	0	0	0	0
Unprotected	Second	9	Ott five.two.two	60	0	0	0	0	0	0	0	0	0	0	0	0	0	0	0
Unprotected	Second	10	Ott one.one.one	5	0	0	0	0	0	0	0	0	0	0	0	0	0	0	0
Unprotected	Second	10	Ott one.one.two	47	0	0	0	0	0	0	0	0	0	0	0	0	0	0	0
Unprotected	Second	10	Ott one.two.one	31	0	0	0	0	0	0	0	0	0	0	0	0	0	0	0
Unprotected	Second	10	Ott one.two.two	21	0	0	0	0	0	0	0	0	0	0	0	0	0	0	0
Unprotected	Second	10	Ott one.three.one	32	0	0	0	0	0	0	0	0	0	0	0	0	0	0	0
Unprotected	Second	10	Ott one.three.two	14	0	0	0	0	0	0	0	0	0	0	0	0	0	0	0
Unprotected	Second	10	Ott two.two.two	5	0	0	0	0	0	0	0	0	0	0	0	0	0	0	0
Unprotected	Second	10	Ott three.one.two	1	0	0	0	0	0	0	0	0	0	0	0	0	0	0	0
Unprotected	Second	10	Ott five.two.one	0	4	0	0	0	0	0	0	1	0	0	0	0	0	0	0
Unprotected	Second	10	Ott five.two.two	20	0	0	0	0	0	0	0	0	0	0	0	0	0	0	0
Unprotected	Second	11	Ott one.one.one	18	0	0	0	0	0	0	0	0	0	0	0	0	0	0	0
Unprotected	Second	11	Ott one.one.two	17	0	0	0	0	0	0	0	0	0	0	0	0	0	0	0
Unprotected	Second	11	Ott one.two.one	54	0	0	0	0	0	0	0	0	0	0	0	0	0	0	0
Unprotected	Second	11	Ott one.two.two	8	0	0	0	0	0	0	0	0	0	0	0	0	0	0	0
Unprotected	Second	11	Ott one.three.one	12	0	0	0	0	0	0	0	1	0	0	0	0	0	0	0
Unprotected	Second	11	Ott one.three.two	12	0	0	0	0	0	0	0	0	0	0	0	0	0	0	0
Unprotected	Second	11	Ott three.one.one	4	0	0	0	0	0	0	0	0	0	0	0	0	0	0	0
Unprotected	Second	11	Ott three.three.two	2	0	0	0	0	0	0	0	0	0	0	0	0	0	0	0
Unprotected	Second	11	Ott five.two.two	10	0	0	0	0	0	0	0	0	0	0	0	0	0	0	0
Unprotected	Second	12	Ott one.one.one	17	0	0	0	0	0	0	0	0	0	0	0	0	0	0	0
Unprotected	Second	12	Ott one.one.two	20	0	0	0	0	0	0	0	0	0	0	0	0	0	0	0
Unprotected	Second	12	Ott one.two.one	22	0	0	0	0	0	0	0	0	0	0	0	0	0	0	0
Unprotected	Second	12	Ott one.two.two	5	0	0	0	0	0	0	0	0	0	0	0	0	0	0	0
Unprotected	Second	12	Ott one.three.one	16	0	0	0	0	0	0	0	0	0	0	0	0	0	0	0
Unprotected	Second	12	Ott one.three.two	8	0	0	0	0	0	0	0	0	0	0	0	0	0	0	0
Unprotected	Second	12	Ott two.one.two	0	0	0	0	0	0	0	0	1	0	0	0	0	0	0	0
Unprotected	Second	12	Ott two.three.two	0	0	0	0	0	0	0	0	1	0	0	0	0	0	0	0
Unprotected	Second	12	Ott three.two.one	2	0	0	0	0	0	0	0	0	0	0	0	0	0	0	0
Unprotected	Second	12	Ott three.three.one	7	0	0	0	0	0	0	0	0	0	0	0	0	0	0	0
Unprotected	Second	12	Ott five.one.two	1	0	0	0	0	0	0	0	0	0	0	0	0	0	0	0
Unprotected	Second	12	Ott five.two.one	3	0	0	0	0	0	0	0	0	0	0	0	0	0	0	0
Unprotected	Second	13	Ott one.one.one	3	0	0	0	0	0	0	0	0	0	0	0	0	0	0	0
Unprotected	Second	13	Ott one.one.two	17	0	0	0	0	0	0	0	0	0	0	0	0	0	0	0
Unprotected	Second	13	Ott one.two.one	10	0	0	0	0	0	0	0	0	0	0	0	0	0	0	0
Unprotected	Second	13	Ott one.two.two	3	0	0	0	0	0	0	0	0	0	0	0	0	0	0	0
Unprotected	Second	13	Ott one.three.one	8	0	0	0	0	0	0	0	0	0	0	0	0	0	0	0
Unprotected	Second	13	Ott one.three.two	6	0	0	0	0	0	0	0	0	0	0	0	0	0	0	0
Unprotected	Second	13	Ott two.one.two	0	0	0	0	0	0	0	0	1	0	0	0	0	0	0	0
Unprotected	Second	13	Ott two.three.one	5	0	0	0	0	0	0	0	0	0	0	0	0	0	0	0
Unprotected	Second	13	Ott three.one.one	3	0	0	0	0	0	0	0	0	0	0	0	0	0	0	0
Unprotected	Second	13	Ott three.one.two	5	0	0	0	0	0	0	0	0	0	0	0	0	0	0	0
Unprotected	Second	13	Ott three.two.one	4	0	0	0	0	0	0	0	0	0	0	0	0	0	0	0
Unprotected	Second	13	Ott three.three.one	2	0	0	0	0	0	0	0	0	0	0	0	0	0	0	0
Unprotected	Second	13	Ott five.two.one	5	2	0	0	0	0	0	0	2	0	0	0	0	0	0	0
Unprotected	Second	14	Ott one.one.one	4	0	0	0	0	0	0	0	1	0	0	0	0	0	0	0
Unprotected	Second	14	Ott one.one.two	12	0	0	0	0	0	0	0	0	0	0	0	0	0	0	0
Unprotected	Second	14	Ott one.two.one	3	0	0	0	0	0	0	0	0	0	0	0	0	0	0	0
Unprotected	Second	14	Ott one.two.two	5	0	0	0	0	0	0	0	0	0	0	0	0	0	0	0
Unprotected	Second	14	Ott one.three.one	8	0	0	0	0	0	0	0	0	0	0	0	0	0	0	0
Unprotected	Second	14	Ott one.three.two	4	0	0	0	0	0	0	0	0	0	0	0	0	0	0	0
Unprotected	Second	14	Ott two.one.one	0	0	0	0	0	0	0	0	1	0	0	0	0	0	0	0
Unprotected	Second	14	Ott three.one.one	2	0	0	0	0	0	0	0	0	0	0	0	0	0	0	0
Unprotected	Second	14	Ott three.two.one	9	0	0	0	0	0	0	0	0	0	0	0	0	0	0	0
Unprotected	Second	14	Ott five.one.one	0	0	0	0	0	0	0	0	1	0	0	0	0	0	0	0
Unprotected	Second	14	Ott five.two.one	0	1	0	0	0	0	0	0	0	0	0	0	0	0	0	0
Unprotected	Second	14	Ott five.two.two	0	0	0	0	0	0	0	0	3	0	0	0	0	0	0	0
Unprotected	Second	15	Ott one.one.one	1	0	0	0	0	0	0	0	1	0	0	0	0	0	0	0
Unprotected	Second	15	Ott one.one.two	2	0	0	0	0	0	0	0	0	0	0	0	0	0	0	0
Unprotected	Second	15	Ott one.two.one	7	0	0	0	0	0	0	0	0	0	0	0	0	0	0	0
Unprotected	Second	15	Ott one.two.two	2	0	0	0	0	0	0	0	0	0	0	0	0	0	0	0
Unprotected	Second	15	Ott one.three.one	12	0	0	0	0	0	0	0	0	0	0	0	0	0	0	0
Unprotected	Second	15	Ott one.three.two	14	0	0	0	0	0	0	0	0	0	0	0	0	0	0	0
Unprotected	Second	15	Ott two.three.two	0	0	0	0	0	0	0	0	1	0	0	0	0	0	0	0
Unprotected	Second	15	Ott three.two.one	8	0	0	0	0	0	0	0	0	0	0	0	0	0	0	0
Unprotected	Second	15	Ott three.two.two	0	1	0	0	0	0	0	0	0	0	0	0	0	0	0	0
Unprotected	Second	15	Ott three.three.one	7	0	0	0	0	0	0	0	0	0	0	0	0	0	0	0
Unprotected	Second	15	Ott five.one.two	0	0	0	0	0	0	0	0	0	0	0	0	0	0	1	0
Unprotected	Second	15	Ott five.two.one	0	2	0	0	0	0	0	0	1	0	0	0	0	0	0	0
Unprotected	Second	15	Ott five.three.one	0	0	0	0	0	0	0	0	1	0	0	0	0	0	0	0
Unprotected	Second	16	Ott one.one.one	8	0	0	0	0	0	0	0	0	0	0	0	0	0	1	0
Unprotected	Second	16	Ott one.one.two	2	0	0	0	0	0	0	0	0	0	0	0	0	0	0	0
Unprotected	Second	16	Ott one.three.one	11	0	0	0	0	0	0	0	0	0	0	0	0	0	0	0
Unprotected	Second	16	Ott one.three.two	4	0	0	0	0	0	0	0	0	0	0	0	0	0	0	0
Unprotected	Second	16	Ott two.three.two	0	1	0	0	0	0	0	0	0	0	0	0	0	0	0	0
Unprotected	Second	16	Ott three.two.one	12	0	0	0	0	0	0	0	0	0	0	0	0	0	0	0
Unprotected	Second	16	Ott three.two.two	6	0	0	0	0	0	0	0	0	0	0	0	0	0	0	0
Unprotected	Second	16	Ott five.two.one	0	1	0	0	0	0	0	0	0	0	0	0	0	0	0	0
Unprotected	Second	16	Ott five.two.two	0	0	0	0	0	0	0	0	2	0	0	0	0	0	0	0
Unprotected	Second	18	Ott one.one.one	1	0	0	0	0	0	0	0	1	0	0	0	0	0	0	0
Unprotected	Second	18	Ott two.three.one	0	0	0	0	0	0	0	0	0	0	0	0	0	0	1	0
Unprotected	Second	18	Ott three.two.one	3	0	0	0	0	0	0	0	0	0	0	0	0	0	0	0
Unprotected	Second	18	Ott five.one.two	0	1	0	0	0	0	0	0	0	0	0	0	0	0	1	0
Unprotected	Second	20	Ott one.one.one	6	0	0	0	0	0	0	0	0	0	0	0	0	0	0	0
Unprotected	Second	20	Ott one.three.one	12	0	0	0	0	0	0	0	0	0	0	0	0	0	1	0
Unprotected	Second	20	Ott two.three.one	0	0	0	0	0	0	0	0	0	0	0	0	0	0	2	0
Unprotected	Second	20	Ott three.two.two	0	0	0	0	0	0	0	0	0	0	0	0	0	0	1	0
Unprotected	Second	20	Ott five.one.one	0	1	0	0	0	0	0	0	0	0	0	0	0	0	0	0
Unprotected	Second	22	Ott one.three.one	1	0	0	0	0	0	0	0	0	0	0	0	0	0	0	0
Unprotected	Second	22	Ott one.three.two	3	0	0	0	0	0	0	0	0	0	0	0	0	0	0	0
Unprotected	Second	22	Ott two.three.two	0	0	0	0	0	0	0	0	1	0	0	0	0	0	0	0
Unprotected	Second	22	Ott four.one.one	0	0	0	0	0	0	0	0	0	0	0	0	0	0	1	0
Unprotected	Second	24	Ott one.one.one	0	0	0	0	0	0	0	0	1	0	0	0	0	0	0	0
Unprotected	Second	24	Ott two.one.one	0	0	0	0	0	0	0	0	1	0	0	0	0	0	0	0
Unprotected	Second	26	Ott two.three.one	0	0	0	0	0	0	0	0	1	0	0	0	0	0	0	0
Unprotected	Second	26	Ott four.three.one	0	0	0	0	0	0	0	0	0	0	0	0	0	0	1	0
Unprotected	Second	26	Ott five.one.two	0	1	0	0	0	0	0	0	0	0	0	0	0	0	0	0
Unprotected	Second	26	Ott five.three.one	1	0	0	0	0	0	0	0	0	0	0	0	0	0	0	0
Unprotected	Second	28	Ott one.one.two	0	0	0	0	0	0	0	0	1	0	0	0	0	0	0	0
Unprotected	Second	28	Ott two.one.two	0	0	0	0	0	0	0	0	1	0	0	0	0	0	0	0
Unprotected	Second	28	Ott two.three.one	0	0	0	0	0	0	0	0	0	0	0	0	0	0	1	0
Unprotected	Second	28	Ott three.one.one	0	0	0	0	0	0	0	0	0	0	0	0	0	0	1	0
Unprotected	Second	28	Ott three.one.two	0	0	0	0	0	0	0	0	0	0	0	0	0	0	1	0
Unprotected	Second	28	Ott five.one.two	0	0	0	0	0	0	0	0	0	0	0	0	0	0	2	0
Unprotected	Second	28	Ott five.two.two	3	0	0	0	0	0	0	0	0	0	0	0	0	0	1	0
Unprotected	Second	28	Ott five.three.one	3	0	0	0	0	0	0	0	0	0	0	0	0	0	0	0
Unprotected	Second	30	Ott two.three.one	0	0	0	0	0	0	0	0	0	0	0	0	0	0	1	0
Unprotected	Second	30	Ott two.three.two	0	0	0	0	0	0	0	0	1	0	0	0	0	0	0	0
Unprotected	Second	30	Ott four.one.one	0	0	0	0	0	0	0	0	0	0	0	0	0	0	2	0
Unprotected	Second	30	Ott four.two.one	1	0	0	0	0	0	0	0	0	0	0	0	0	0	0	0
Unprotected	Second	30	Ott four.three.one	0	0	0	0	0	0	0	0	0	0	0	0	0	0	3	0
Unprotected	Second	30	Ott five.one.two	0	0	0	0	0	0	0	0	0	0	0	0	0	0	1	0
Unprotected	Second	32	Ott two.three.one	0	0	0	0	0	0	0	0	0	0	0	0	0	0	2	0
Unprotected	Second	32	Ott three.one.two	0	0	0	0	0	0	0	0	0	0	0	0	0	0	1	0
Unprotected	Second	32	Ott four.three.one	0	0	0	0	0	0	0	0	0	0	0	0	0	0	3	0
Unprotected	Second	34	Ott one.three.two	0	0	0	0	0	0	0	0	1	0	0	0	0	0	0	0
Unprotected	Second	34	Ott two.one.two	0	0	0	0	0	0	0	0	1	0	0	0	0	0	0	0
Unprotected	Second	34	Ott two.three.one	0	0	0	0	0	0	0	0	0	0	0	0	0	0	1	0
Unprotected	Second	34	Ott four.one.one	0	0	0	0	0	0	0	0	0	0	0	0	0	0	3	0
Unprotected	Second	34	Ott four.three.one	0	0	0	0	0	0	0	0	0	0	0	0	0	0	3	0
Unprotected	Second	34	Ott five.two.one	0	0	0	0	0	0	0	0	0	0	0	0	0	0	1	0
Unprotected	Second	34	Ott five.two.two	0	0	0	0	0	0	0	0	0	0	0	0	0	0	1	0
