# Supplementary material for: Protected and un-protected urban wetlands have similar aquatic macroinvertebrate communities: A case study from the Cape Flats Sand Fynbos region of southern Africa
Source: PLoS One. 2020 May 29;15(5):e0233889. doi: 10.1371/journal.pone.0233889 (PMC7259692; doi:10.1371/journal.pone.0233889)
Supplement: S2 Appendix — (CSV) [file pone.0233889.s002.csv]

Month	Treatment	Site	Paramelita	Oligocheata	Gomphid	Corixid	Belastomatid	Notonectid	Cloeon sp.	Spercheius	Hydrophilid	Dytisiid	Hydraenid	Hydrochus	Gerris sp.	Culex sp.	Plea sp.	Coenagrionid	Physa acuta	Ceratophallus sp.	Aeshnid	Pseudochydorus	Moinidae	Daphniidae	Ceriodaphnia	Ostracoda	Cyclopida	Calanoida	Hydracarina	Macrothricidae	Chironomidae	Collembola
Sept	Conserved	K2	0	0	0	0	0	2	10	0	0	18	0	0	0	0	0	0	115	16	0	5	5	20	0	10	0	32	0	0	0	0
Sept	Conserved	K3a	0	0	0	0	0	0	23	0	3	26	0	1	0	0	0	0	1	0	0	0	0	35	0	10	4	16	0	0	0	0
Sept	Conserved	K3b	8	0	0	3	0	2	2	1	1	20	0	0	1	3	0	0	0	0	0	10	10	20	0	10	0	33	1	0	0	0
Sept	Conserved	K4	272	0	0	0	0	3	0	0	0	27	5	0	0	0	0	0	0	0	0	0	10	40	0	0	5	0	0	10	0	0
Sept	Conserved	K5	0	0	6	7	0	1	7	1	5	26	0	0	0	0	0	5	0	1	0	0	5	35	0	16	0	15	0	0	0	0
Sept	Urban	O1	0	1	0	10	0	0	6	0	0	20	0	0	0	1	0	0	0	0	0	0	0	20	0	40	2	0	0	0	100	0
Sept	Urban	O2	0	3	0	0	0	0	0	0	0	0	0	0	0	0	0	0	0	0	0	0	20	60	0	3	10	0	0	0	0	0
Sept	Urban	O4	0	0	0	0	0	0	0	0	3	50	10	0	0	12	0	0	1	0	0	0	0	20	0	80	10	0	0	0	5	0
Sept	Urban	O5	0	0	0	2	0	0	0	0	0	3	0	0	0	116	0	0	0	0	0	0	20	40	0	2	0	0	0	0	1	2
Oct	Conserved	K2	0	0	5	0	2	25	20	0	0	40	0	0	0	0	6	2	67	3	0	0	0	60	0	1	5	10	7	0	0	0
Oct	Conserved	K3a	33	0	12	3	6	45	19	0	12	12	4	0	0	2	0	0	0	0	0	15	0	0	0	0	0	4	0	30	0	0
Oct	Conserved	K3b	0	0	30	5	0	10	78	0	0	15	0	0	0	2	0	0	0	0	0	0	0	0	0	0	0	0	1	40	0	0
Oct	Conserved	K5	0	0	4	0	6	1	22	0	6	23	0	0	0	0	1	1	0	0	1	20	0	0	1	20	3	0	2	0	0	0
